# Supplementary material for: Antimicrobial Natural Products from Plant Pathogenic Fungi
Source: Molecules. 2023 Jan 23;28(3):1142. doi: 10.3390/molecules28031142 (PMC9920077; doi:10.3390/molecules28031142)
Supplement: Supplementary file 1 [file molecules-28-01142-s001.zip]

Archive with 1 entries (1 files):
- molecules-2128522-supplementary.pdf
